# Supplementary material for: A comprehensive analysis of COVID-19 vaccination behavior: The influence of religion, information sources, political leanings, and demographic factors
Source: PLoS One. 2025 May 21;20(5):e0323815. doi: 10.1371/journal.pone.0323815 (PMC12094743; doi:10.1371/journal.pone.0323815)
Supplement: S1 Database — (XLSX) [file pone.0323815.s001.xlsx]

## Sheet: Database
full	female	agegr	educ	party6cat	relig6cat	raceth5cat	infogroup5
1	1	40	2	1	1	3	2
1	0	30	6	1	3	1	1
0	0	75	5	4	3	1	2
1	1	50	2	4	1	1	2
0	1	40	6	3	6	1	2
1	1	30	6	5	6	1	2
0	0	75	5	5	6	1	1
1	0	30	6	1	3	1	4
1	0	75	6	4	1	1	4
1	0	30	6	1	1	1	1
1	0	65	6	3	2	5	2
1	1	65	3	1	3	1	2
1	0	30	5	1	3	1	2
0	0	50	2	1	3	1	3
1	1	65	3	2	5	1	1
0	0	65	5	5	2	1	5
1	1	65	2	1	4	1	2
1	0	65	3	4	2	1	1
1	0	75	4	3	2	1	2
1	0	18	3	1	5	1	2
0	0	30	2	5	5	1	2
1	1	75	6	1	6	5	1
1	0	75	6	4	1	5	2
1	1	50	2	5	4	1	2
1	0	30	6	1	4	1	2
1	0	50	6	3	2	1	2
1	0	75	3	3	3	1	2
0	0	30	2	1	1	3	5
1	0	30	6	1	4	1	2
1	1	65	5	4	6	1	1
0	0	50	5	5	6	1	2
1	0	65	5	4	1	1	2
0	1	30	2	4	3	2	2
0	1	50	2	5	2	1	2
1	0	65	3	5	1	1	2
1	0	65	5	4	3	1	2
0	1	40	2	4	5	1	2
1	0	65	1	5	6	1	2
1	0	65	3	4	6	4	1
1	0	50	2	5	1	1	1
1	0	75	5	4	2	1	1
1	0	75	6	5	2	1	2
1	1	18	2	5	3	2	2
1	0	50	2	1	5	2	3
1	0	50	3	5	2	1	2
1	0	65	3	2	2	1	2
0	1	18	2	1	2	3	3
1	0	65	4	2	5	1	2
1	0	75	2	1	2	1	1
1	1	30	6	1	1	1	2
1	1	65	5	3	2	1	1
1	0	65	3	3	3	1	1
1	1	30	6	1	4	1	2
1	0	40	6	1	3	1	4
0	0	75	6	4	3	1	2
0	0	65	4	5	1	5	3
1	1	65	2	1	3	1	1
1	0	30	6	1	3	1	2
1	1	65	2	3	3	1	1
1	0	75	3	2	5	1	1
1	1	50	4	1	1	1	1
1	0	65	5	1	3	1	1
1	1	50	5	1	3	1	2
1	1	65	5	5	2	1	3
1	1	30	6	3	4	4	1
1	0	75	5	4	2	1	4
1	1	50	1	1	6	3	3
1	0	75	6	1	6	1	2
1	1	65	4	1	5	1	2
1	1	50	2	3	6	4	1
0	0	40	5	5	2	1	2
0	1	50	3	4	6	1	3
1	0	65	3	1	3	1	1
0	1	30	3	1	1	3	2
1	1	50	4	3	3	1	2
1	1	30	6	1	4	1	2
1	1	18	3	1	5	3	3
1	0	65	5	2	3	1	1
0	1	50	2	4	5	1	5
0	0	65	2	4	1	1	3
1	1	65	6	1	5	1	1
1	0	75	6	5	3	1	1
1	1	50	2	1	1	1	1
0	1	65	5	3	1	1	2
1	0	65	3	1	4	1	2
0	0	30	2	1	1	3	3
0	0	50	5	5	3	1	5
0	1	18	5	3	6	1	2
1	0	30	5	1	3	1	1
0	1	40	2	1	6	1	3
1	1	30	6	1	4	1	2
0	0	65	6	5	1	5	2
1	1	65	2	1	6	3	2
1	1	50	2	5	3	1	2
1	0	18	2	2	6	1	5
0	0	75	3	5	1	1	2
1	0	75	2	1	3	1	1
1	1	65	3	2	2	1	2
1	1	50	6	3	6	1	2
1	1	40	5	1	3	2	2
1	0	65	3	2	6	1	1
0	1	30	2	4	1	1	2
0	1	40	2	5	6	1	3
1	1	40	5	3	3	2	4
0	0	30	2	3	6	3	3
1	0	65	6	5	3	1	2
0	1	50	5	6	6	1	1
1	0	65	3	5	3	1	2
1	0	40	5	1	3	1	4
1	0	30	5	1	4	1	1
1	1	40	5	4	6	1	2
1	1	40	5	1	3	1	1
0	1	50	3	4	3	1	4
1	0	50	4	1	1	1	1
1	0	18	2	2	5	1	2
1	0	75	3	2	3	2	1
1	0	75	6	5	3	1	2
0	1	50	1	5	1	1	5
1	0	30	6	1	3	1	3
1	0	30	6	1	4	1	2
1	1	40	6	5	1	1	2
1	0	65	5	4	2	1	2
0	0	65	4	5	6	1	2
0	1	30	5	3	3	1	5
1	0	30	6	1	4	1	2
1	0	30	5	3	3	1	2
1	1	18	2	4	1	1	2
1	1	50	4	5	2	1	1
1	1	65	2	3	3	1	1
1	1	40	5	2	6	1	2
0	1	65	2	1	6	1	2
1	1	50	2	1	6	1	1
1	1	50	4	2	3	1	1
0	1	50	2	2	5	3	2
1	0	75	3	2	3	1	1
1	1	18	6	4	1	1	2
0	1	40	5	5	6	1	5
1	0	30	3	4	2	3	1
0	1	50	3	2	2	1	1
0	1	40	2	3	6	1	2
0	1	65	2	2	1	1	2
1	1	65	3	5	1	1	1
1	1	65	6	4	3	1	2
0	1	50	2	5	1	1	2
0	1	40	5	2	5	1	2
0	1	50	4	3	2	1	2
1	1	65	5	5	6	1	2
1	0	50	5	3	1	1	3
1	1	50	4	1	1	3	2
1	0	65	5	3	3	1	2
0	0	50	2	3	6	1	4
1	1	40	2	4	2	1	1
1	0	40	5	2	1	1	5
0	0	65	5	5	1	1	2
0	0	18	1	2	3	3	3
1	0	75	6	4	1	1	2
1	0	75	5	4	6	1	2
1	0	75	6	4	6	1	2
1	0	65	4	2	2	1	1
1	0	40	5	2	5	1	3
1	1	75	4	3	2	1	1
0	0	65	3	2	2	2	1
1	1	50	4	2	3	1	2
1	1	65	3	3	2	1	2
1	0	65	3	3	3	1	2
0	0	65	3	4	1	1	5
1	0	65	5	1	3	1	1
1	1	40	6	1	2	1	1
0	0	50	3	3	1	3	2
1	1	65	6	2	1	3	1
1	1	40	6	1	3	1	2
1	0	65	6	1	6	3	2
1	1	40	1	4	2	1	1
1	1	65	6	1	4	1	1
1	1	40	2	2	2	1	1
1	0	50	3	1	5	1	1
0	1	18	2	1	6	1	1
1	1	50	6	1	3	3	1
1	1	50	5	4	3	1	1
1	1	65	4	4	2	1	2
1	1	30	6	3	3	1	2
1	1	75	3	5	1	1	1
1	0	50	3	1	6	1	1
0	0	40	4	4	1	3	5
1	0	65	4	3	1	3	2
0	0	65	2	5	1	1	3
1	0	75	5	4	5	1	2
0	1	65	2	4	6	1	1
1	1	50	3	5	2	1	2
1	0	30	4	1	3	1	1
1	1	40	3	2	3	1	3
0	0	65	5	3	6	1	5
1	1	40	2	1	2	1	1
1	1	50	4	3	1	1	2
1	0	75	3	4	1	1	2
1	1	50	5	2	2	1	3
0	0	65	3	4	2	1	4
1	0	30	6	2	1	1	2
0	1	65	3	1	5	1	1
1	0	65	5	1	6	1	2
1	0	50	1	4	1	1	4
1	0	65	5	5	3	1	1
1	0	40	5	1	5	1	1
0	0	30	5	1	6	3	1
1	1	65	3	5	2	1	2
1	1	65	4	3	2	1	2
1	1	50	3	3	6	1	1
0	0	65	5	4	2	1	2
1	1	50	2	4	3	1	1
1	1	40	5	5	1	1	2
0	1	40	4	2	6	1	1
1	1	50	2	1	6	3	1
0	0	40	3	2	6	3	4
1	0	65	5	3	2	1	2
1	0	40	3	1	4	1	2
1	1	40	3	1	5	1	1
1	1	65	5	3	2	1	2
1	0	65	3	3	3	1	1
1	0	40	6	1	3	1	2
0	1	40	5	5	2	1	2
0	1	40	2	2	6	1	2
1	0	65	2	1	2	1	1
0	0	65	5	5	1	1	2
1	0	50	2	5	5	1	4
0	0	50	2	5	3	1	1
0	1	40	3	2	6	1	2
0	1	30	2	5	2	1	1
1	0	65	3	1	6	2	1
1	0	75	3	4	3	1	2
1	1	75	6	2	6	3	2
1	0	75	5	1	6	1	1
1	0	65	4	5	3	1	2
0	1	30	2	2	6	1	2
0	0	40	2	4	2	1	5
1	0	40	2	5	3	1	2
1	0	75	6	3	2	1	1
1	1	65	5	1	4	1	1
0	1	40	1	3	3	2	2
1	0	75	5	4	1	1	2
1	0	50	3	1	3	1	2
0	0	30	5	1	3	3	4
0	1	30	3	5	3	1	2
0	1	40	3	5	6	1	3
0	1	50	3	5	2	1	5
1	0	30	5	1	5	1	2
1	0	30	5	1	1	1	1
0	1	30	2	3	3	1	4
1	0	75	5	4	2	1	2
0	1	30	3	5	6	1	2
0	1	65	4	5	2	1	2
1	1	75	6	4	3	1	2
0	0	30	2	3	6	1	4
0	0	50	4	3	6	1	1
1	0	65	5	1	3	1	1
1	1	65	3	1	2	5	2
1	1	18	2	5	5	1	1
1	0	50	2	4	3	1	2
0	1	30	2	3	6	1	3
0	0	30	4	3	1	3	3
0	1	30	2	3	6	1	2
1	1	50	3	2	5	1	2
1	1	40	5	2	4	4	2
0	1	40	2	3	2	1	2
1	1	65	3	2	4	1	2
1	1	65	5	5	3	1	1
1	0	50	5	2	1	1	1
1	0	40	2	3	5	1	1
1	0	18	3	2	6	3	1
1	0	30	2	4	1	1	2
1	1	30	2	1	6	1	1
1	1	50	3	1	6	2	1
1	1	30	6	1	3	1	1
1	1	50	6	1	1	1	1
1	1	65	4	1	1	3	4
0	1	30	2	2	6	1	1
0	1	75	5	1	2	1	1
1	1	65	5	4	3	1	2
1	1	40	5	2	6	1	1
1	0	50	2	5	6	1	1
1	1	50	5	5	2	1	1
1	0	30	2	1	6	1	2
1	0	50	5	2	5	1	1
1	1	30	4	1	6	3	1
0	1	40	2	4	6	1	5
1	1	40	2	4	1	1	1
1	0	65	4	5	1	1	2
0	1	40	2	4	6	1	2
1	0	40	5	3	4	1	2
1	0	50	4	3	1	1	2
1	1	40	3	1	6	3	1
1	0	40	5	3	6	2	2
1	1	50	5	5	1	1	3
1	1	18	4	2	5	3	1
0	1	30	5	2	6	3	1
0	1	40	2	4	6	1	2
1	0	65	6	5	2	1	2
0	1	30	5	3	1	1	2
1	1	18	5	1	6	1	1
0	0	18	3	1	3	3	3
1	0	65	4	6	6	1	1
1	1	65	2	1	6	1	1
1	0	75	6	3	3	1	2
1	0	65	6	1	4	1	2
1	0	50	2	5	6	1	4
1	1	50	2	4	3	1	5
0	0	30	6	1	3	1	2
1	1	40	5	4	6	1	1
1	1	50	4	2	2	3	1
0	0	30	5	1	3	1	2
0	1	65	2	5	3	2	2
0	0	65	2	2	3	1	2
0	1	50	3	5	2	1	4
1	1	50	5	4	1	1	1
1	0	65	2	4	5	1	2
0	1	65	5	2	4	1	1
1	0	30	2	3	6	3	2
1	1	30	5	1	5	1	2
1	0	40	4	1	1	1	1
1	0	30	6	2	5	1	1
1	1	30	3	2	6	1	1
1	0	40	4	1	6	1	1
1	1	65	5	5	2	1	2
1	1	50	3	3	3	1	2
0	1	40	3	2	3	1	2
1	0	50	5	3	3	4	2
1	1	75	5	2	5	2	2
1	0	75	3	5	1	1	2
1	1	75	3	5	3	1	2
1	1	50	3	2	5	1	2
1	1	50	5	1	4	1	3
1	0	75	5	5	1	1	2
0	0	40	4	4	1	1	2
1	1	40	3	5	1	1	2
1	1	40	5	2	3	3	1
1	1	40	4	3	5	1	2
0	1	40	2	3	2	1	2
1	1	65	3	1	1	1	1
1	1	50	2	5	1	1	2
1	0	75	3	3	2	1	2
0	1	30	4	3	2	1	2
1	1	75	2	1	4	1	1
0	1	50	5	3	4	1	2
1	1	30	6	1	3	1	2
1	0	50	5	3	2	1	2
1	0	75	6	2	4	1	2
1	1	30	3	1	1	3	1
1	0	50	3	5	6	1	2
1	0	65	5	4	2	1	4
1	0	65	2	5	6	1	2
1	0	75	6	1	4	1	1
1	0	50	5	5	3	1	4
1	0	18	5	4	5	1	4
0	1	40	2	2	1	1	1
0	1	30	5	5	1	1	5
0	0	65	6	5	2	5	2
1	1	65	3	2	1	1	3
1	1	50	4	1	5	1	1
0	0	40	5	2	2	1	2
0	1	40	3	3	6	1	3
0	1	65	5	3	1	1	2
1	0	75	6	3	2	5	2
1	0	65	5	2	5	1	1
1	1	30	2	4	6	1	1
1	1	50	5	1	3	1	1
1	0	65	6	5	1	1	2
0	1	50	4	5	6	1	2
0	0	30	3	4	6	1	3
0	1	40	3	3	1	1	2
1	0	50	5	5	6	1	2
1	0	65	6	4	1	1	2
0	1	65	2	1	2	1	1
0	1	30	2	3	5	1	2
1	1	65	6	4	3	1	2
0	0	50	2	5	6	1	1
1	1	75	5	4	2	1	1
1	0	30	5	1	5	1	1
0	1	65	2	2	6	1	2
1	0	65	4	3	3	1	1
1	1	50	3	5	6	1	1
1	1	65	5	1	4	1	1
0	1	40	5	1	2	3	1
1	1	65	2	2	3	1	1
1	0	40	6	1	4	1	4
1	1	75	5	2	3	1	1
0	1	50	5	2	2	1	2
1	1	40	2	5	1	1	5
1	1	65	6	4	2	1	1
1	0	40	5	4	6	3	2
1	1	65	3	1	3	1	1
1	1	75	2	5	1	1	2
1	1	65	3	4	6	1	2
1	0	75	5	1	5	1	2
0	0	50	4	1	6	3	2
1	1	65	3	1	2	1	1
0	1	65	3	3	2	1	2
1	1	40	6	1	1	1	2
1	1	50	6	2	1	4	2
0	1	50	6	3	2	1	5
0	1	50	2	2	1	1	2
1	0	75	6	1	2	1	2
1	0	65	5	3	3	1	2
1	1	65	6	1	6	1	2
1	1	50	4	5	2	1	5
0	0	40	3	3	2	1	3
0	0	40	3	2	6	1	1
1	1	75	5	1	4	1	2
1	1	50	3	1	2	5	2
0	0	30	2	4	6	3	2
1	1	65	6	3	3	1	1
1	1	40	6	2	5	1	1
0	1	50	3	5	1	1	3
1	1	50	5	5	3	2	1
1	0	30	3	4	6	1	2
1	1	50	5	3	3	1	1
1	0	75	3	1	6	1	1
1	0	65	3	4	3	1	2
1	0	65	5	1	3	1	1
1	1	65	5	2	2	1	1
1	0	50	6	5	3	1	2
1	0	65	3	2	3	1	1
0	1	75	2	5	1	1	5
1	1	65	6	1	6	1	1
0	0	75	2	4	2	1	5
1	1	30	3	1	2	3	1
1	1	65	3	4	3	1	2
1	0	18	5	4	6	1	5
1	0	65	5	1	4	1	1
0	1	50	5	3	2	2	2
0	0	40	2	3	1	3	1
1	1	40	3	2	6	1	1
0	1	65	2	3	6	1	1
1	1	65	2	4	3	1	2
1	0	65	5	3	6	1	2
0	1	65	2	3	6	1	5
1	0	65	4	4	3	1	2
1	1	50	5	1	6	1	2
1	1	75	6	1	6	1	4
1	1	65	4	1	6	1	1
1	1	50	3	1	3	5	1
1	0	75	5	5	2	1	2
0	1	40	6	5	1	1	3
1	0	50	2	3	1	1	2
1	0	65	3	1	2	3	1
0	1	18	2	5	6	1	2
0	1	50	2	4	3	1	2
1	1	40	5	3	5	1	1
1	1	50	6	5	3	1	2
1	0	50	3	2	2	1	1
1	0	30	6	1	1	1	2
1	0	40	5	2	5	1	1
1	1	75	5	5	1	1	2
0	0	65	2	4	3	1	4
0	1	30	2	4	6	1	3
0	1	65	3	3	6	1	2
1	1	65	3	5	1	1	2
0	0	30	4	2	1	1	4
0	1	50	2	5	1	1	2
1	1	40	2	5	3	1	2
1	0	50	4	5	1	1	2
0	0	30	2	5	1	1	5
1	1	65	3	3	1	1	2
0	0	65	5	3	6	1	2
1	0	40	5	1	4	3	1
1	1	65	3	6	6	1	2
1	1	50	2	1	6	1	1
1	0	50	6	5	3	1	2
1	0	30	3	2	1	3	2
1	0	65	2	4	2	1	2
1	1	50	4	5	6	1	2
1	1	30	5	2	1	1	2
1	0	75	2	4	3	1	2
1	1	65	5	3	2	1	2
1	0	40	2	5	2	1	1
0	1	50	2	4	2	1	2
0	1	50	3	4	1	1	2
0	0	30	2	1	4	3	2
0	0	50	3	3	6	1	2
0	1	40	2	2	2	1	2
0	0	50	2	3	3	1	1
1	1	65	2	5	6	1	2
1	1	50	2	1	3	1	1
1	0	65	5	4	3	1	2
1	1	65	3	5	3	1	2
1	0	50	6	4	3	1	2
1	1	40	6	4	6	1	2
1	0	65	5	3	6	1	1
1	0	30	5	1	3	1	1
1	1	65	4	3	2	1	2
1	1	30	2	2	6	1	2
0	0	18	4	1	3	3	2
1	1	50	2	2	3	1	1
1	0	40	6	5	1	1	4
0	0	50	2	4	3	1	3
1	0	50	2	3	3	1	1
1	1	50	2	4	6	1	2
0	1	30	4	4	6	1	3
1	1	65	3	6	6	1	1
1	1	50	5	4	2	1	1
0	1	30	4	5	1	1	5
1	1	40	1	3	6	5	2
0	1	65	4	2	4	5	1
0	1	65	3	4	1	1	2
1	1	65	4	2	2	1	2
1	0	65	3	5	2	1	2
1	1	65	6	3	6	1	2
0	0	65	4	5	1	1	2
0	1	50	3	4	6	1	1
1	0	65	2	5	3	1	3
1	1	30	3	2	2	1	2
1	0	50	3	1	3	1	1
1	1	65	5	2	6	1	1
1	0	75	3	3	2	1	2
0	1	40	4	4	6	1	1
1	0	30	4	3	6	1	2
1	1	75	6	2	4	1	2
1	0	75	6	3	6	1	1
1	1	30	2	2	5	2	2
0	0	65	5	4	3	1	2
1	0	65	5	2	5	1	2
1	1	50	6	1	5	5	1
0	1	65	3	4	1	1	5
1	0	75	6	5	2	1	1
0	1	30	2	3	1	1	2
1	1	75	3	5	3	1	2
1	0	50	6	1	3	5	1
1	0	65	2	5	2	1	1
1	1	30	4	1	2	1	1
1	0	65	6	5	2	1	2
0	1	50	5	3	1	3	5
1	0	75	6	3	3	1	2
1	0	30	6	1	3	1	2
1	1	50	3	1	3	1	2
1	0	65	5	4	2	1	2
1	1	65	6	3	3	1	1
1	1	30	6	1	6	2	2
0	1	30	4	1	6	3	2
1	0	65	6	5	1	1	2
1	1	50	5	2	6	1	2
1	1	18	4	5	3	1	2
1	0	75	5	5	2	1	2
0	1	40	3	3	6	1	4
1	0	65	5	3	1	1	2
1	1	65	6	1	6	1	1
1	1	65	4	5	2	1	2
1	0	40	6	1	2	1	3
1	1	65	5	2	3	1	1
1	0	65	5	4	2	1	2
0	1	18	4	5	6	1	2
0	1	30	3	3	1	5	2
1	1	65	3	2	6	1	1
1	1	65	2	3	3	1	1
1	0	50	6	4	1	1	3
0	1	50	6	4	2	1	2
0	1	30	1	5	6	1	2
0	0	65	5	1	6	1	1
1	0	50	2	5	2	1	2
1	1	75	2	2	2	1	1
1	0	50	5	4	2	1	2
1	0	40	4	3	6	1	2
1	1	65	5	4	2	1	2
1	0	30	6	1	3	1	2
1	1	30	6	4	3	1	2
1	1	65	3	1	3	1	1
1	0	30	6	1	3	1	1
1	0	65	6	4	6	1	4
0	1	40	5	5	3	1	3
0	1	50	5	5	1	1	2
1	0	75	3	5	1	1	2
1	1	30	2	3	6	1	2
1	0	75	2	5	3	1	3
1	0	50	6	1	4	1	2
1	1	40	4	2	3	4	1
1	1	50	5	2	6	1	1
1	1	30	2	2	3	1	2
0	1	75	3	5	1	1	2
0	1	50	4	1	6	1	1
1	0	30	5	3	3	1	1
1	0	50	3	2	1	1	2
1	1	18	3	1	5	1	2
1	0	75	3	5	6	1	2
0	0	40	5	3	3	1	2
1	1	30	5	5	1	1	2
1	1	65	2	2	2	1	1
1	0	40	6	5	1	1	2
0	1	30	5	3	5	1	4
1	1	65	3	1	2	1	1
1	1	75	3	4	3	1	2
0	1	30	2	5	3	1	2
1	1	65	2	3	1	1	2
1	1	65	3	4	1	1	3
0	1	50	2	2	2	1	2
1	1	65	4	5	1	1	2
1	1	50	5	2	6	1	1
1	0	75	4	5	2	1	2
1	0	50	5	4	1	3	1
1	0	18	5	1	4	1	2
1	1	18	5	2	6	1	2
0	1	30	2	2	6	2	3
1	0	75	2	3	6	1	2
0	1	30	2	5	2	1	2
1	0	75	6	3	5	1	2
1	1	30	2	4	1	1	1
1	1	75	2	4	3	1	2
0	1	50	6	3	1	1	4
1	1	50	3	2	3	1	2
1	0	30	5	1	3	1	4
1	1	40	4	5	2	1	3
1	1	50	5	1	1	3	2
1	1	40	5	2	1	4	2
1	0	75	3	4	3	1	1
1	1	65	5	1	2	1	1
0	1	30	6	4	3	4	1
1	0	30	4	3	6	1	2
1	1	40	1	3	6	1	1
1	1	50	4	2	5	1	1
0	1	40	5	1	2	3	2
1	0	65	5	1	5	1	2
0	0	30	2	5	6	1	1
0	1	50	3	2	6	1	2
0	1	50	2	2	3	1	2
1	1	75	5	1	1	1	2
1	1	30	6	3	6	1	1
0	1	30	3	2	6	1	2
1	0	30	6	1	4	1	2
1	0	30	2	3	6	1	2
1	1	75	2	4	1	1	2
1	1	50	3	5	1	1	2
0	1	65	5	2	4	1	2
0	1	40	2	4	6	1	2
0	1	40	5	1	1	3	2
1	1	75	3	3	3	1	2
1	0	65	6	1	5	1	2
1	0	75	4	4	1	2	1
1	1	75	3	5	2	1	2
1	1	40	6	1	5	1	1
1	1	30	6	1	3	2	4
1	1	65	3	2	2	1	1
1	1	30	3	3	2	1	2
1	1	50	4	2	3	2	3
1	0	75	3	3	1	1	2
1	1	65	2	5	4	1	1
0	0	40	4	5	6	1	2
1	1	65	3	2	3	1	1
1	1	50	2	1	3	1	2
1	1	75	3	3	2	1	2
1	1	65	3	3	3	1	1
1	0	75	5	2	3	3	2
0	1	30	2	1	1	1	4
1	1	75	4	2	5	1	2
1	1	50	4	3	6	3	2
1	0	65	3	4	3	1	2
1	0	65	5	1	6	1	2
1	1	50	4	4	1	1	1
0	1	40	3	1	3	1	2
1	1	40	3	3	6	1	2
0	1	30	3	3	2	5	2
1	1	65	2	1	2	1	2
0	1	40	4	4	6	1	2
1	0	50	3	4	1	1	1
1	1	40	3	2	6	3	2
1	0	30	6	1	4	1	2
1	0	65	6	3	5	4	5
1	1	30	4	1	3	3	1
1	1	75	2	3	1	1	2
1	1	65	2	2	3	1	2
1	1	50	5	1	2	3	1
1	1	50	3	4	2	1	1
0	1	40	3	5	6	1	3
0	1	75	2	5	3	1	2
1	0	50	2	3	6	1	4
1	0	65	6	4	1	1	2
1	1	65	6	3	4	1	2
1	1	75	3	2	6	1	2
1	1	65	5	4	3	1	1
0	1	30	2	3	3	1	5
1	1	50	2	1	5	1	1
1	0	65	3	5	6	1	2
0	1	30	3	1	6	5	3
0	0	50	3	4	1	3	2
0	1	50	6	5	1	1	5
1	1	30	5	1	5	1	1
1	1	40	2	3	3	1	2
0	1	65	3	5	3	1	2
0	1	30	4	5	1	3	4
1	1	75	3	1	5	3	2
1	1	18	2	5	6	1	1
1	0	40	5	1	3	1	2
1	1	65	2	1	3	1	2
0	1	50	5	3	3	1	5
1	1	40	4	1	3	1	1
1	0	40	2	1	6	3	1
1	1	65	6	1	2	1	1
1	1	18	2	4	6	1	2
1	1	50	3	2	6	1	1
1	1	50	6	4	3	1	1
1	1	65	5	1	4	1	1
1	0	65	3	1	6	3	2
0	1	65	3	2	6	1	3
1	1	75	6	1	2	1	1
1	1	50	4	2	6	1	1
1	0	50	5	5	2	1	2
0	1	18	4	2	3	1	1
1	0	65	3	4	5	1	2
0	1	40	2	2	6	1	2
1	1	75	2	5	2	1	1
0	1	30	2	3	2	3	3
1	1	65	4	2	2	3	2
1	0	40	6	5	3	1	3
1	1	50	2	1	3	1	1
0	1	50	2	5	1	1	2
0	1	40	5	2	3	1	2
1	1	50	3	1	2	3	1
1	0	65	5	5	3	1	2
0	1	50	4	1	2	3	2
1	0	75	6	1	5	1	1
1	1	50	4	5	3	4	4
1	1	50	3	1	4	4	1
1	1	65	5	4	3	1	2
1	0	50	3	3	1	1	2
1	1	65	2	5	2	1	1
1	0	65	4	3	6	1	2
1	1	65	5	5	1	1	2
1	0	65	5	3	3	1	1
1	1	65	2	1	6	1	1
1	1	75	2	2	2	1	1
0	1	65	3	2	3	5	1
1	0	40	2	1	3	3	4
1	0	75	4	4	1	1	2
1	1	40	2	3	6	1	1
1	1	75	6	2	5	1	1
0	0	75	3	3	1	1	1
1	0	50	2	3	6	1	5
1	1	50	4	5	2	1	2
1	0	75	5	4	2	1	4
1	1	75	5	1	2	1	1
1	1	65	5	1	1	1	5
1	1	65	6	2	2	1	1
1	1	50	3	5	1	1	2
1	0	40	1	1	6	3	2
0	1	50	2	4	5	1	2
1	0	40	5	1	1	1	4
1	1	50	3	2	6	3	1
1	0	75	2	1	6	1	2
1	1	65	3	1	6	1	1
1	1	40	4	1	2	3	2
1	0	40	2	1	3	3	1
0	0	40	2	5	6	1	2
1	1	30	3	1	5	1	2
1	1	65	3	2	6	1	1
1	1	75	3	4	2	1	1
1	0	65	3	3	2	1	2
1	0	30	5	1	4	1	2
1	0	50	2	2	6	1	1
1	1	50	5	1	2	1	1
0	0	50	2	1	6	1	1
1	1	75	5	4	3	1	2
0	1	65	2	4	2	1	2
0	1	65	3	1	2	3	1
1	0	65	6	3	5	1	2
0	1	30	2	2	3	3	1
0	1	30	4	4	6	1	3
1	1	65	5	1	6	1	1
1	1	65	4	1	2	1	1
1	1	50	5	3	2	5	2
1	1	50	6	2	2	1	3
1	1	50	1	1	3	1	1
1	1	50	4	2	1	1	1
1	1	40	6	2	5	1	2
0	1	40	5	5	2	1	2
1	1	65	6	5	3	1	2
1	1	65	2	4	2	1	2
1	1	75	6	3	3	1	1
0	1	65	5	3	3	1	5
0	0	50	6	3	4	1	2
1	0	30	6	1	4	1	3
1	1	40	6	1	5	1	2
0	0	50	3	5	1	1	2
1	1	65	5	2	6	1	1
0	1	40	2	2	6	1	3
1	0	50	3	5	6	1	5
1	0	18	5	2	3	2	2
1	1	50	3	1	3	1	2
1	1	65	2	1	3	1	1
0	1	40	3	3	6	1	5
0	0	50	5	4	3	1	4
1	1	50	6	3	3	1	2
0	1	18	2	4	2	1	2
1	1	75	2	1	3	1	1
1	1	50	5	1	6	1	2
1	1	65	5	1	5	1	2
1	0	65	6	1	2	1	1
1	0	30	6	1	4	1	2
1	0	50	5	2	2	1	2
0	0	65	5	3	2	1	2
1	0	75	2	5	1	1	2
1	0	50	5	4	2	1	1
1	1	50	5	4	2	1	1
1	1	65	3	5	2	1	2
0	1	50	4	4	2	1	1
1	0	40	5	1	5	3	1
1	1	50	6	3	3	1	1
1	1	18	2	5	1	1	1
1	0	65	6	3	3	1	1
1	0	40	5	2	1	3	2
1	0	50	2	5	3	1	2
1	1	40	5	1	3	1	2
0	1	50	2	5	1	1	2
0	1	50	3	1	2	3	2
1	1	50	5	3	5	4	2
1	1	65	3	3	2	1	1
1	1	65	5	1	2	3	1
1	0	30	4	1	1	3	2
1	0	65	3	4	2	1	2
1	1	30	4	4	2	1	1
1	1	75	3	3	3	1	2
0	0	30	2	5	3	2	2
1	1	30	2	1	2	1	2
1	1	50	2	5	5	1	2
0	0	50	3	5	3	1	3
1	0	40	3	5	2	1	3
0	0	65	5	4	2	1	2
0	1	30	2	3	6	1	2
1	1	75	5	1	2	1	1
0	1	50	3	5	1	1	2
0	1	50	5	2	3	3	2
1	1	50	5	3	4	4	4
1	0	50	3	1	6	1	1
1	0	40	6	1	2	1	1
1	0	75	3	4	5	1	1
1	1	40	5	4	6	1	2
1	1	65	2	3	1	1	2
1	1	40	3	2	5	1	1
1	1	18	5	1	5	5	1
0	1	65	2	5	2	1	2
1	0	65	5	4	2	1	2
1	0	40	2	2	6	1	2
1	0	65	2	5	6	1	2
1	1	18	5	4	6	1	2
1	1	40	2	3	5	1	4
1	1	30	5	3	2	1	1
1	1	18	5	1	5	1	1
1	1	65	3	2	3	1	1
1	1	65	3	4	6	1	3
1	1	65	2	4	6	1	2
1	0	65	6	1	3	1	1
0	0	30	1	3	6	3	2
1	1	75	5	3	2	1	2
0	1	30	1	1	1	1	2
0	1	50	2	5	2	1	2
1	0	65	5	1	5	1	1
1	0	30	3	5	2	3	4
0	1	65	3	5	2	1	4
1	1	50	5	1	2	3	1
1	1	75	6	2	2	1	1
1	1	30	2	1	3	5	1
1	1	50	1	5	6	1	2
1	1	40	5	2	5	1	2
1	1	40	5	5	3	1	1
1	0	30	5	1	1	1	2
1	1	50	2	4	5	1	1
0	1	30	2	3	6	1	2
1	1	30	6	2	2	1	4
1	1	30	2	3	6	3	2
1	1	30	6	2	3	1	1
0	1	18	4	2	1	1	2
1	1	65	5	6	2	1	2
1	1	50	2	1	6	3	1
1	1	65	2	5	3	1	2
1	0	50	5	4	2	1	2
1	1	75	4	5	2	1	2
1	0	30	5	2	3	2	1
1	1	50	3	3	3	1	1
1	1	65	2	5	6	1	1
1	1	75	6	1	1	1	1
0	1	30	4	5	2	1	2
1	0	65	2	3	2	1	4
1	1	75	5	3	1	1	2
1	1	50	2	2	3	1	4
1	1	50	4	1	1	3	1
1	0	40	6	1	3	1	4
0	0	40	1	3	6	1	2
0	1	65	2	4	3	1	2
0	1	50	4	3	6	1	1
1	0	50	4	4	3	1	2
1	0	30	2	1	3	2	3
1	0	65	4	2	2	1	1
1	1	50	3	3	1	2	1
1	0	50	5	4	3	1	2
1	0	75	3	3	3	1	2
0	1	75	3	5	1	1	1
0	1	75	3	5	2	1	2
1	1	75	5	3	6	5	4
1	1	65	5	3	2	1	1
1	0	65	3	4	2	1	2
1	1	65	3	2	3	1	1
0	0	50	4	4	6	1	2
1	0	50	2	1	3	1	1
1	0	65	6	5	1	1	2
0	1	65	3	5	2	1	2
1	1	65	2	1	3	1	1
1	0	40	5	1	3	1	4
0	1	50	4	4	2	1	3
1	0	30	5	1	3	1	3
1	0	40	5	3	5	1	3
1	1	50	6	1	1	1	1
1	0	50	3	2	1	5	2
1	0	30	5	2	2	1	1
1	1	75	5	1	3	1	1
1	1	30	5	2	6	3	2
1	0	30	2	1	1	1	5
1	0	65	4	5	6	1	2
1	1	65	3	5	2	1	2
0	0	40	3	3	5	1	1
1	0	40	5	4	2	2	2
0	0	40	6	1	4	1	2
1	1	50	5	5	3	1	1
1	1	50	2	4	6	1	2
1	1	75	2	4	1	1	2
1	1	65	5	5	1	1	1
1	1	50	4	4	2	1	1
1	1	65	6	1	3	4	2
1	0	40	5	3	3	2	2
0	1	50	3	5	3	1	2
0	0	65	2	2	6	3	2
1	0	50	6	5	1	1	1
1	0	75	3	4	2	1	1
0	0	40	2	3	5	1	2
1	1	65	3	2	4	1	1
1	0	65	6	1	6	4	2
1	1	75	3	2	1	1	1
0	0	30	2	3	6	1	2
1	0	65	4	4	3	1	2
1	1	50	3	5	2	1	2
1	0	30	5	1	2	3	2
1	0	65	4	5	6	1	2
1	0	30	5	3	3	1	1
1	0	75	6	5	6	1	2
1	1	50	2	3	1	1	2
0	0	50	4	3	1	1	2
1	0	40	2	5	6	1	1
1	1	75	2	1	4	1	2
1	0	40	2	2	3	3	2
1	1	50	4	3	3	2	1
0	0	65	2	5	1	1	5
0	0	65	5	3	3	1	5
1	0	65	4	2	2	1	1
1	0	30	6	1	1	1	2
1	0	40	4	2	5	2	1
0	0	75	5	5	1	1	2
1	0	75	3	4	2	1	2
0	0	30	2	5	2	3	2
1	1	30	6	1	4	1	4
1	1	65	3	1	6	1	2
1	0	40	6	1	3	1	2
0	0	50	3	5	1	1	2
1	0	65	6	1	3	4	2
1	0	50	2	4	1	1	2
1	0	75	5	5	6	1	2
1	0	50	4	1	5	1	1
1	1	65	5	3	4	1	2
0	1	30	2	3	5	1	1
1	1	65	6	2	2	1	4
1	0	65	4	3	1	1	2
1	0	65	4	2	1	1	1
1	0	75	5	2	2	3	2
0	0	50	5	5	6	1	5
1	1	65	5	5	1	5	2
1	0	75	6	5	1	1	2
1	0	50	6	3	3	1	2
1	1	65	4	2	1	1	1
0	1	75	5	3	3	1	2
0	1	50	5	4	2	1	4
1	0	50	2	2	6	1	2
1	0	50	6	4	6	1	3
0	0	50	4	3	3	2	2
1	1	75	3	1	6	1	1
1	1	75	5	1	6	1	1
1	0	75	6	1	6	1	2
1	0	75	3	3	1	1	2
0	1	75	5	2	2	1	1
0	1	30	5	4	2	3	4
1	1	65	3	5	3	1	1
1	1	65	4	4	2	1	1
1	0	30	5	1	3	1	4
0	1	50	3	4	6	1	2
1	1	65	3	3	2	3	2
1	1	50	2	3	6	3	2
0	1	30	5	4	1	1	2
1	0	65	5	5	1	1	2
1	1	40	1	4	5	1	2
0	1	50	2	4	6	1	2
1	1	65	6	4	6	1	1
1	0	65	6	1	2	2	1
0	1	65	4	1	6	1	1
1	1	75	3	3	3	5	1
0	1	75	3	3	6	1	1
1	0	50	2	4	1	1	2
0	1	75	5	5	1	1	3
0	1	40	4	5	3	1	2
0	1	50	4	4	1	1	5
1	0	65	2	2	2	1	2
1	1	75	5	5	3	1	3
1	0	65	5	5	2	1	2
1	0	65	5	5	1	1	2
1	0	50	2	3	6	2	1
1	0	40	6	1	1	1	2
0	0	40	1	5	1	1	3
1	0	65	5	2	2	1	2
1	1	65	4	1	2	3	1
1	0	65	3	4	2	1	2
1	1	65	6	4	3	1	1
1	0	50	2	4	1	5	2
1	1	50	3	4	3	1	1
0	1	40	5	5	1	1	5
1	0	50	5	3	3	1	1
1	1	65	3	1	5	1	1
1	1	40	3	5	2	3	2
1	0	65	5	4	6	1	1
1	0	75	3	3	6	1	1
0	0	75	3	4	1	1	2
0	1	75	5	1	4	1	1
0	1	65	2	5	1	1	2
1	1	75	6	1	4	1	1
1	1	65	2	2	6	1	2
1	0	30	5	5	4	1	2
1	1	65	4	2	1	3	2
1	1	50	3	2	6	1	1
1	0	65	2	1	6	3	1
1	0	18	5	1	4	1	4
0	1	40	3	2	3	1	2
1	0	65	2	4	3	1	1
1	1	50	3	2	6	1	1
1	0	30	3	3	5	2	1
1	1	65	6	1	3	1	1
1	0	18	2	3	6	3	3
1	0	40	2	5	1	1	2
1	1	50	2	1	6	3	2
1	0	65	2	5	6	1	1
0	1	40	2	3	2	1	3
0	1	40	3	3	5	1	2
1	0	40	6	5	4	5	2
1	0	40	6	5	2	2	2
0	0	65	4	3	2	1	2
1	0	50	6	3	3	2	2
0	1	65	4	5	3	1	2
1	1	50	5	2	5	1	1
1	1	65	2	4	1	1	2
1	0	50	2	5	1	1	2
1	1	75	5	1	5	1	1
1	1	50	2	1	2	1	1
1	1	65	4	3	3	1	2
0	1	50	2	5	1	1	5
0	0	40	4	5	6	1	2
1	1	65	4	3	3	1	2
1	1	30	5	3	6	3	5
1	0	50	2	4	6	5	2
1	1	65	5	5	1	1	1
1	0	50	2	4	6	1	2
1	0	50	3	4	2	1	5
1	1	40	3	3	6	1	2
0	0	40	2	4	6	2	2
1	0	65	5	3	6	1	2
1	0	65	6	5	1	1	2
0	1	75	4	5	1	5	5
1	1	65	4	2	3	1	2
1	1	40	6	4	2	1	1
1	0	65	5	3	5	1	1
0	1	75	2	4	6	3	2
1	1	50	3	3	3	1	1
1	1	65	5	1	5	1	2
1	1	75	2	1	3	1	1
1	0	50	2	5	1	1	2
0	0	50	3	4	2	1	2
1	0	50	6	4	1	4	1
0	1	50	2	5	6	1	2
0	0	75	3	5	3	1	1
1	0	65	6	4	3	1	1
0	1	75	5	4	1	1	2
1	1	50	4	2	5	1	1
1	0	18	5	1	4	1	4
1	0	50	5	1	5	1	2
0	1	50	5	1	6	3	3
1	1	65	5	4	4	1	1
1	1	30	3	2	2	1	1
0	1	40	3	3	5	1	2
1	0	65	3	3	6	1	1
1	1	30	2	3	6	1	1
1	1	30	2	1	1	3	1
0	1	40	1	5	1	1	2
1	0	75	4	4	2	1	2
0	0	75	6	2	2	1	2
1	0	75	6	2	2	1	1
1	1	75	3	1	2	3	1
1	0	50	4	3	5	1	2
0	1	50	4	4	2	1	2
1	0	75	3	5	2	1	2
1	1	50	5	5	1	1	2
1	1	65	3	1	4	1	2
1	0	30	6	1	6	1	1
1	0	30	5	1	6	3	4
1	1	30	5	2	2	3	2
1	1	65	2	1	6	1	2
1	1	18	2	2	3	3	2
1	1	50	2	4	3	1	2
1	0	75	6	2	2	1	2
1	0	65	4	4	6	1	2
0	0	50	2	4	3	1	2
1	0	65	6	4	5	1	2
0	1	18	3	3	6	1	2
1	0	65	3	2	2	1	1
1	1	50	5	4	3	1	1
1	1	75	6	1	4	1	1
1	1	65	6	5	4	1	3
1	1	30	6	1	4	1	1
0	0	65	5	5	3	1	2
1	0	50	5	5	3	1	2
1	1	65	4	2	5	1	2
1	1	65	2	5	6	1	2
1	0	65	3	5	3	1	1
1	0	18	3	1	3	2	2
1	0	65	6	1	2	1	1
1	1	75	1	1	2	1	1
1	0	75	3	4	2	5	2
1	1	50	3	4	6	1	1
1	1	50	3	4	3	1	2
0	1	75	3	3	1	1	2
0	0	65	3	3	3	1	1
1	0	65	4	3	1	1	2
0	0	40	3	3	5	3	1
1	0	18	5	3	6	1	2
1	0	30	3	2	4	5	4
0	1	50	3	5	1	1	1
1	1	50	5	5	1	1	2
1	1	65	2	2	6	1	2
0	1	40	4	4	6	5	5
1	0	50	5	1	1	1	2
0	0	30	2	5	6	1	3
0	1	50	2	2	6	3	1
1	0	65	6	2	2	1	1
1	0	30	6	1	1	1	1
1	0	40	5	1	3	1	2
1	0	50	2	3	6	1	2
1	1	40	3	2	1	1	2
0	1	65	2	1	6	3	1
0	1	30	4	4	1	1	2
0	1	65	5	5	2	1	2
1	0	65	5	4	2	1	1
1	1	65	3	1	5	1	1
1	0	40	5	2	2	1	1
1	0	50	2	5	5	1	2
1	0	30	1	3	5	1	4
1	1	30	2	2	5	1	2
0	1	40	3	3	6	1	2
1	1	65	6	1	1	1	1
1	0	65	5	1	1	3	1
1	0	30	5	4	1	1	3
1	1	50	5	4	2	1	2
1	0	75	5	5	1	1	2
1	0	75	6	5	3	1	1
1	0	30	6	1	4	1	1
1	1	65	6	2	2	1	1
1	1	65	2	1	3	1	1
1	1	65	5	5	1	1	2
1	1	40	5	3	2	1	1
1	1	40	3	6	1	1	1
1	0	50	2	5	1	2	2
1	0	30	2	3	6	1	2
0	0	30	2	3	3	2	5
1	1	50	2	3	6	1	2
1	1	75	3	1	2	3	1
1	1	50	5	2	2	1	2
1	0	50	3	2	2	3	2
1	1	18	2	2	5	1	1
1	0	75	4	2	5	1	1
1	1	50	3	3	6	1	1
0	1	65	3	5	1	1	2
1	1	65	6	4	3	1	2
1	1	40	6	4	3	2	1
1	1	65	2	5	3	1	1
1	1	65	2	3	3	1	1
0	1	18	2	3	3	2	2
1	0	65	6	3	1	1	1
1	1	65	6	2	6	1	1
0	1	30	3	3	2	1	2
0	0	65	6	3	3	1	4
1	1	50	5	1	5	1	2
1	1	40	6	3	4	4	1
1	1	50	6	2	3	1	1
1	0	50	2	3	3	1	2
1	0	30	6	1	1	1	1
1	1	75	5	2	5	1	1
1	0	18	3	1	5	3	2
1	0	40	6	1	6	1	2
1	1	50	2	1	2	1	1
1	0	75	5	5	1	4	2
1	0	65	3	4	3	1	2
1	1	65	2	1	1	3	1
1	1	18	3	3	6	1	2
0	1	65	2	1	1	3	2
0	1	75	3	5	1	1	3
1	1	65	3	1	5	1	1
1	1	65	2	1	3	1	1
1	1	65	4	2	2	1	2
0	1	30	2	4	6	1	2
1	1	65	2	4	3	1	1
1	0	50	4	3	6	1	2
1	0	40	3	1	6	3	2
1	1	75	2	5	1	1	2
0	0	50	3	1	3	1	1
1	0	40	3	1	6	3	1
1	1	50	5	1	6	4	1
1	1	75	5	5	2	1	3
1	0	30	1	4	6	1	2
1	1	65	5	1	6	1	2
1	0	50	5	1	6	1	2
1	1	50	3	2	3	1	2
0	1	18	2	3	6	1	5
1	1	65	5	1	2	1	1
1	0	50	2	1	3	1	2
1	1	50	5	4	3	1	2
0	0	65	3	5	1	1	2
1	1	75	5	3	3	1	2
0	1	18	4	2	6	1	2
1	1	30	2	5	6	3	2
1	1	65	5	1	6	2	4
1	1	50	4	1	5	1	1
1	1	50	2	2	6	3	2
1	1	50	5	1	2	1	4
1	0	65	6	5	1	1	1
1	1	40	6	1	5	4	2
1	1	65	3	5	2	1	2
1	1	75	5	2	5	1	2
1	1	65	3	5	2	1	2
1	1	50	3	5	6	1	2
1	0	50	5	1	2	5	1
1	1	65	6	1	2	1	2
1	1	65	5	4	2	4	2
1	1	65	3	1	1	3	2
1	0	30	6	1	4	1	2
1	1	65	6	1	2	1	1
1	1	50	6	2	2	1	1
0	0	40	3	1	1	1	2
1	1	65	3	1	3	1	1
1	0	40	6	1	3	1	2
1	1	65	5	5	1	1	2
1	0	30	6	1	3	1	2
1	0	65	3	5	1	1	1
1	1	30	3	4	6	1	2
0	0	30	3	2	6	3	4
1	1	75	3	5	1	1	1
1	1	65	5	1	5	3	2
1	0	40	2	2	3	1	1
1	0	65	6	1	2	1	1
1	1	65	2	4	3	1	2
1	1	50	3	4	1	1	1
1	0	50	2	3	6	1	2
0	1	65	6	2	6	3	2
1	0	65	3	4	2	1	2
1	1	65	4	1	6	3	1
1	1	18	5	4	1	4	1
1	0	18	4	1	6	1	4
1	1	30	6	1	3	1	1
1	1	65	6	2	6	2	2
0	0	65	2	4	6	1	2
1	1	40	2	5	3	1	2
1	1	75	3	5	3	1	2
1	1	65	5	2	3	1	1
1	1	65	5	2	2	1	1
1	1	65	5	4	3	1	2
1	0	75	2	3	3	1	2
1	0	30	2	4	6	3	2
1	0	75	3	2	5	1	2
1	0	65	3	4	6	1	3
0	0	18	2	5	6	3	3
1	0	50	6	2	2	1	2
1	0	50	4	4	4	1	1
1	1	30	4	3	3	1	1
1	1	30	6	2	2	1	1
1	1	75	6	1	5	1	1
1	0	50	5	5	2	1	4
0	1	30	3	3	6	1	1
1	1	30	5	3	3	1	3
1	1	65	3	3	6	1	1
1	1	50	5	1	1	1	2
1	1	50	1	3	6	1	2
1	1	75	2	3	2	1	2
1	1	65	4	4	1	1	2
1	1	18	2	5	6	1	2
1	1	50	4	2	2	1	2
1	0	30	6	1	3	1	2
0	0	50	3	1	2	1	2
1	1	75	3	2	2	1	2
1	0	65	5	1	5	1	1
0	1	75	4	5	2	1	2
1	1	50	5	1	3	1	1
1	1	75	3	3	6	1	2
1	1	18	3	1	5	1	1
1	1	65	3	5	1	1	1
1	1	50	5	2	5	1	2
0	1	40	3	1	6	3	2
1	0	40	6	5	3	1	2
0	1	40	3	3	6	1	2
1	0	40	6	5	1	1	5
1	0	65	6	2	3	1	1
0	1	30	4	3	5	2	2
1	1	65	3	2	3	1	2
1	1	30	3	5	5	1	1
1	1	50	4	1	1	3	3
1	1	50	2	4	2	1	2
1	1	65	5	1	3	1	1
1	1	75	2	5	1	1	2
1	1	65	4	1	3	1	1
1	1	18	2	3	6	3	2
0	1	30	2	3	1	1	2
1	1	75	6	6	3	1	2
1	1	50	3	5	1	1	1
1	0	30	4	3	6	1	2
0	1	30	4	2	6	1	3
1	0	40	5	5	3	1	4
1	0	65	6	5	3	1	2
1	1	50	6	1	4	1	2
1	1	50	5	1	4	1	1
1	0	75	5	3	1	1	2
0	1	40	1	3	6	1	2
1	1	50	4	1	3	1	2
1	0	18	3	4	3	1	1
1	0	40	2	1	6	5	3
1	0	75	5	4	2	1	1
1	1	40	2	4	1	1	3
0	0	50	6	5	6	5	2
1	0	65	5	3	3	2	1
1	0	65	5	4	2	1	2
1	0	50	5	1	4	1	1
1	0	65	4	5	1	1	2
1	0	65	5	2	5	1	1
0	1	30	1	2	2	3	3
1	0	65	3	3	2	1	1
1	0	40	6	1	3	1	3
0	0	65	2	4	6	1	4
1	0	30	6	1	1	1	2
1	1	40	4	3	6	1	1
0	1	40	3	3	1	1	2
1	0	75	5	1	6	1	1
0	1	18	1	3	6	3	3
1	1	65	2	1	6	1	1
0	1	40	3	4	1	1	2
1	1	30	5	1	3	3	2
1	0	30	6	1	3	1	2
0	1	40	6	1	6	1	2
0	1	30	4	2	6	1	2
0	0	40	5	5	1	1	2
1	0	18	3	2	6	1	4
1	1	18	6	2	3	2	2
1	1	50	5	4	1	1	2
0	0	40	5	3	2	3	1
1	0	75	5	3	3	1	2
1	0	30	6	1	3	1	4
0	0	65	3	2	6	1	1
1	0	75	5	4	1	1	2
1	0	50	4	1	1	1	3
1	0	75	2	2	2	1	2
0	0	65	3	4	1	1	3
1	0	50	2	1	6	1	1
1	1	75	5	5	2	1	2
0	1	50	3	3	6	1	2
1	0	40	6	3	1	1	2
1	0	65	5	6	2	1	1
1	1	65	3	2	5	1	1
1	1	40	2	5	1	3	1
1	1	40	2	5	6	1	2
1	0	75	6	5	2	1	2
1	1	75	6	4	3	1	2
1	1	30	2	3	6	1	2
0	1	30	2	3	6	1	2
1	1	75	2	1	3	1	1
1	1	50	5	5	6	1	1
0	0	30	5	3	1	2	5
0	1	65	2	4	1	1	2
0	1	50	2	4	6	1	1
1	1	50	2	3	6	1	2
1	1	50	4	2	6	1	1
1	1	65	3	2	3	1	2
1	0	75	3	4	6	4	2
1	0	40	6	1	3	1	2
0	0	65	3	3	3	1	2
1	0	30	6	1	3	1	2
1	0	75	3	5	3	1	2
1	0	75	5	2	4	1	2
1	0	30	6	1	3	1	2
1	1	50	5	5	3	1	4
0	0	65	5	5	3	1	4
1	0	50	3	4	3	1	2
1	1	50	6	3	3	4	1
0	1	40	4	4	6	1	1
1	1	30	6	1	3	1	2
1	0	50	3	2	2	1	1
1	1	65	3	2	6	1	2
0	1	65	4	4	4	1	5
1	1	75	6	3	1	1	2
1	0	30	6	5	3	1	3
1	0	40	5	6	4	1	1
1	0	65	3	1	4	1	1
1	0	40	5	1	3	1	2
1	0	65	2	3	5	1	2
1	1	30	5	3	2	5	2
1	0	50	3	4	3	1	1
1	0	65	3	5	1	1	2
0	0	30	2	4	3	1	2
1	0	50	5	5	1	1	3
1	0	65	3	3	3	1	2
1	0	65	4	1	2	1	2
1	0	65	5	1	3	1	1
1	1	75	3	2	6	1	2
1	1	50	3	4	3	1	2
0	0	65	5	5	4	1	2
1	1	65	3	1	2	3	1
1	0	50	2	4	2	1	1
1	1	65	5	1	2	1	2
0	0	50	2	4	1	1	2
1	0	65	5	1	6	1	2
1	1	65	5	2	3	1	1
1	1	65	3	4	6	5	2
1	1	75	5	3	2	1	1
1	1	65	5	1	2	1	1
1	0	65	2	1	1	1	2
0	0	40	5	1	2	3	2
1	0	75	6	1	4	1	2
1	1	65	6	2	1	3	2
1	1	65	6	1	5	1	1
0	0	65	2	4	6	1	3
1	1	65	6	1	2	3	2
1	0	65	4	3	2	1	2
1	1	75	5	3	5	1	2
1	1	65	3	3	2	5	2
0	1	75	5	5	1	1	5
1	0	30	2	1	5	2	2
1	1	75	2	5	3	1	1
1	1	75	6	4	2	1	1
1	0	30	3	1	3	1	3
1	1	75	4	4	2	1	2
1	0	65	5	1	5	1	1
1	0	65	5	2	6	1	2
0	1	65	2	5	2	1	2
1	1	30	5	3	6	5	4
1	1	40	6	1	5	1	1
0	1	30	4	1	3	1	4
1	1	65	6	3	3	1	2
1	0	75	2	5	3	1	1
1	0	50	2	5	2	1	2
1	0	50	3	4	5	1	1
1	0	65	6	4	3	1	1
1	1	65	6	1	1	1	1
1	1	50	6	3	6	1	2
1	0	30	2	2	2	1	1
1	0	65	3	2	6	5	2
0	1	50	2	4	6	1	1
0	1	40	3	5	6	1	3
1	1	50	2	1	6	3	2
1	1	30	6	1	3	1	2
1	1	65	3	5	2	5	1
1	0	65	3	4	1	1	3
1	1	65	5	2	2	1	2
1	1	50	6	3	6	1	2
1	1	65	5	2	3	5	1
1	1	40	5	1	6	3	2
1	0	75	6	1	3	1	1
1	0	65	4	3	3	1	1
0	1	65	6	5	1	1	2
1	0	75	6	1	2	1	2
0	1	75	4	4	2	1	1
0	0	40	3	2	3	1	2
1	0	75	5	1	3	1	1
0	1	50	1	4	1	1	3
1	1	65	2	3	2	1	1
1	0	30	5	1	3	1	2
1	0	65	5	4	3	1	2
1	0	75	5	5	3	1	2
1	1	75	4	3	6	1	4
1	1	30	2	1	6	1	2
1	0	50	3	2	3	3	2
1	1	65	6	1	3	1	1
1	1	65	6	4	2	1	2
1	1	75	6	1	2	1	1
1	1	75	5	1	3	1	1
1	0	65	3	3	2	1	1
0	0	50	3	3	6	1	3
1	1	65	5	4	1	1	2
1	1	65	4	2	2	3	1
1	1	75	3	4	1	1	3
0	0	65	3	4	2	1	2
1	1	65	2	1	2	1	1
1	0	75	3	5	2	1	2
1	1	65	4	2	2	1	1
1	1	65	3	2	5	1	1
1	1	65	4	5	3	1	2
1	1	75	5	4	3	1	2
1	0	65	3	4	1	1	1
1	0	65	6	4	2	5	2
1	0	65	3	4	1	1	2
0	1	50	2	5	3	1	3
1	0	75	3	5	6	1	1
1	1	65	2	4	3	1	2
0	0	40	3	3	6	3	3
1	1	65	2	1	2	1	1
1	1	50	5	5	3	1	1
1	1	50	6	5	3	1	2
1	0	50	2	2	3	3	1
0	0	50	5	2	6	3	2
1	1	75	5	1	4	1	2
1	1	65	2	1	3	1	2
0	0	65	6	4	3	1	2
0	1	75	4	1	2	1	2
1	1	75	2	5	2	1	2
0	0	65	5	5	2	1	2
1	1	75	5	2	2	1	2
1	1	18	4	4	3	1	2
1	0	50	3	2	2	1	1
1	1	50	3	1	1	3	4
1	0	65	2	3	6	1	2
1	0	30	6	1	4	1	2
0	0	65	5	3	1	1	2
1	0	40	5	1	2	1	1
0	1	18	3	5	1	1	1
1	1	50	5	4	3	1	2
0	1	18	2	3	6	2	3
1	0	75	6	2	3	2	1
1	0	65	2	2	2	1	2
1	1	65	4	2	3	3	1
1	0	65	5	3	4	1	2
1	1	18	5	2	6	1	2
1	1	65	2	1	2	1	1
1	1	50	3	1	3	1	1
0	0	75	5	1	1	1	1
1	0	40	5	1	5	1	1
1	0	30	4	3	6	1	2
0	1	18	1	5	6	1	2
1	1	40	2	1	3	1	1
1	0	65	1	4	6	1	2
1	1	65	2	3	2	1	1
1	1	65	2	6	2	1	1
1	0	30	6	2	6	1	2
1	1	30	4	2	6	1	1
1	0	75	5	3	2	1	2
1	1	50	2	4	5	1	2
1	1	65	5	5	1	1	2
0	0	40	3	1	1	3	2
0	1	50	4	4	3	1	1
1	1	40	2	2	5	1	2
1	1	65	2	2	3	1	1
1	1	65	5	1	1	1	1
1	1	30	5	4	6	1	2
1	0	40	5	4	1	1	3
1	1	50	3	5	1	1	1
1	1	75	5	1	2	1	1
1	0	65	6	2	6	1	1
1	1	50	2	3	6	1	1
1	1	30	5	5	6	1	2
1	1	75	3	5	2	1	2
1	1	65	5	3	5	1	1
1	1	65	3	4	6	1	1
1	1	50	3	4	6	1	2
1	0	65	4	3	5	1	2
1	1	65	5	5	1	1	2
1	1	75	3	3	6	1	1
1	0	50	4	2	6	4	2
0	1	40	2	4	6	1	1
1	1	75	5	2	2	4	1
1	1	50	5	2	1	3	2
1	0	75	4	2	5	1	1
1	1	65	5	1	6	1	1
1	0	75	3	3	6	1	2
1	1	30	5	5	1	2	2
0	0	50	1	5	6	1	2
0	0	30	5	4	1	1	3
1	1	65	4	3	2	1	1
1	0	65	2	5	6	1	3
1	0	75	6	1	4	1	1
0	0	40	5	5	2	1	4
1	0	65	4	1	6	3	4
0	1	30	2	4	6	1	2
0	1	50	5	5	3	3	5
1	1	40	2	3	6	1	2
1	0	30	6	5	1	1	4
1	0	75	4	2	1	1	1
1	0	50	2	2	6	3	2
1	1	65	3	2	6	1	1
0	1	40	6	1	4	1	3
0	1	50	2	4	1	1	2
0	1	30	5	3	6	5	3
1	1	75	4	5	3	1	2
1	1	75	3	4	2	1	2
1	1	65	2	2	1	1	1
1	0	65	4	5	2	1	2
0	1	65	2	6	6	1	5
1	0	65	5	4	1	5	2
1	1	30	2	3	6	2	2
1	0	65	3	2	4	1	1
1	0	75	4	2	4	1	1
1	1	75	2	4	1	1	2
0	0	40	3	2	3	3	1
1	1	50	3	2	2	1	1
0	1	50	3	1	6	3	5
1	1	50	6	1	2	1	1
1	0	50	5	1	5	1	1
1	1	65	2	2	6	3	1
0	0	75	5	2	6	1	2
1	0	75	6	1	3	1	1
1	0	75	5	2	5	4	1
1	0	40	5	5	1	2	2
1	1	65	6	1	6	1	1
1	1	50	6	3	3	2	1
1	0	50	2	5	2	1	2
1	0	30	3	4	6	3	2
1	1	75	5	5	2	1	1
0	0	40	6	3	1	1	2
1	1	30	5	1	6	2	1
1	0	65	6	4	6	4	1
0	1	40	3	2	2	1	4
1	1	50	5	3	6	1	2
1	1	40	6	2	6	1	1
0	1	30	3	5	1	1	1
1	0	40	6	1	4	1	1
1	0	65	5	2	5	4	1
1	0	65	4	4	6	5	2
1	0	75	3	4	2	1	2
1	0	75	5	2	3	1	2
1	0	18	5	1	4	1	4
0	0	40	3	1	2	1	2
1	1	50	5	3	5	1	1
1	0	30	6	1	3	1	3
1	0	50	1	1	1	3	1
1	1	50	4	3	1	1	1
1	0	65	6	1	6	1	4
0	1	50	2	3	6	1	3
1	1	75	5	5	3	1	2
0	1	30	6	1	3	1	4
0	1	40	5	5	1	1	1
1	1	75	3	1	3	1	2
0	1	75	2	3	2	1	3
0	1	65	3	5	1	1	2
1	0	65	5	1	5	1	2
1	0	65	5	4	4	1	2
1	0	75	5	1	6	1	2
0	1	75	2	3	6	1	2
1	0	50	6	5	1	1	2
0	1	40	5	3	1	1	2
0	0	65	5	3	1	1	5
1	0	40	5	1	3	1	2
1	0	65	4	1	5	1	1
1	0	50	4	4	2	1	2
0	0	65	3	1	3	1	2
0	1	75	3	3	6	1	5
1	0	75	5	5	2	1	2
1	1	40	3	2	6	1	4
1	0	75	5	5	2	1	2
1	1	65	2	2	4	1	1
1	1	50	4	1	6	3	1
1	1	30	3	3	6	1	3
1	1	75	6	2	5	1	1
1	1	65	5	1	3	1	2
1	1	50	5	1	4	1	2
1	1	75	3	3	2	1	1
1	1	50	3	1	2	1	1
1	0	65	3	1	6	1	1
1	0	75	5	5	3	1	4
1	1	65	2	4	3	1	1
1	0	75	5	1	3	5	2
1	0	65	5	1	5	1	1
0	1	65	2	5	2	3	5
0	1	50	4	4	6	1	2
1	1	65	3	3	2	3	1
0	1	65	3	4	2	1	2
1	1	50	4	3	2	1	2
1	1	50	6	2	2	1	1
1	0	65	5	5	3	1	2
1	1	65	3	4	2	1	1
0	0	50	2	3	6	1	2
1	1	65	2	3	3	1	1
1	1	50	4	1	5	1	1
1	1	75	5	5	3	1	1
1	0	50	5	2	2	1	1
1	0	65	4	2	3	1	1
1	0	75	6	2	6	1	1
0	0	50	5	5	4	1	3
1	1	65	3	2	6	1	1
1	1	50	3	3	1	2	2
1	0	75	6	1	2	3	1
1	1	18	4	1	3	1	2
1	1	65	3	4	1	1	1
1	0	30	5	1	3	1	5
1	0	40	5	1	3	1	1
1	1	65	5	5	3	1	2
1	1	75	5	1	2	1	1
0	1	18	3	3	2	3	3
1	0	75	5	1	2	1	1
1	0	30	6	1	3	1	2
1	0	50	1	1	6	3	1
0	1	50	2	2	3	2	2
1	1	40	5	2	6	3	1
1	1	75	3	3	3	1	2
1	0	40	6	1	3	1	4
0	1	75	5	4	6	1	2
0	1	65	3	5	1	1	3
0	1	50	3	3	2	1	5
0	0	30	6	1	3	1	4
1	1	65	2	2	2	1	4
0	1	40	1	1	6	3	2
1	1	50	2	5	6	5	3
1	1	75	5	1	2	3	4
1	1	30	5	5	6	2	2
1	1	65	5	4	2	1	2
1	1	30	2	1	3	5	2
1	1	30	6	1	3	1	1
1	1	65	6	1	4	1	1
1	1	65	6	1	6	1	1
1	0	40	6	1	3	1	2
0	1	30	2	4	6	2	1
1	0	65	6	5	1	5	5
1	0	50	4	4	1	1	1
0	1	65	4	4	3	1	2
0	1	65	2	5	6	1	2
0	0	75	6	1	5	1	1
1	0	40	2	1	2	3	2
1	1	50	2	2	1	3	1
1	0	65	4	1	2	1	2
1	1	65	6	1	6	3	2
1	1	65	4	2	3	5	1
1	0	75	6	1	2	1	1
1	1	65	2	3	2	1	2
1	0	18	4	1	4	4	2
1	1	30	5	2	2	1	3
1	1	75	4	2	1	1	1
1	1	30	6	1	3	1	1
1	0	65	6	1	3	1	1
1	0	75	5	1	4	1	1
1	1	50	4	5	3	1	2
1	1	50	3	1	6	1	2
1	1	30	5	3	6	1	2
1	0	30	6	1	3	1	4
1	0	30	6	1	4	3	4
1	1	40	3	2	6	4	1
1	0	30	4	3	6	1	2
1	1	30	5	2	1	3	1
1	0	50	5	1	5	1	2
1	1	40	6	3	6	1	3
1	0	30	6	1	3	1	4
1	0	30	6	1	4	1	2
1	0	50	3	1	2	3	1
0	0	30	3	1	6	3	2
1	1	50	2	5	2	1	2
1	0	30	6	1	3	1	4
0	1	40	3	3	5	1	3
0	0	50	2	5	1	1	5
1	0	40	3	3	3	4	1
1	1	30	2	1	6	3	1
1	0	30	6	1	3	1	2
1	1	50	4	1	6	2	2
1	0	50	5	1	3	1	1
1	1	18	3	2	6	1	2
1	1	30	5	5	4	4	2
1	1	65	5	1	3	2	1
1	1	50	5	1	6	1	2
1	0	65	6	2	2	3	1
1	0	40	6	1	3	1	2
1	0	30	5	1	1	1	2
0	1	30	2	3	3	1	2
1	1	40	2	5	6	2	1
1	0	40	6	1	1	1	2
0	1	40	2	3	6	1	2
0	0	18	2	5	6	3	1
0	0	40	2	4	6	1	4
0	1	40	6	1	2	3	2
1	0	65	6	1	4	1	1
1	0	40	6	5	1	1	2
1	0	50	4	5	2	1	2
1	0	50	3	3	6	1	1
0	0	30	2	4	6	1	2
1	0	30	3	3	4	3	2
1	0	75	5	1	5	1	1
1	1	50	3	4	2	1	2
1	0	40	5	4	3	2	3
1	0	50	3	3	2	1	5
0	1	40	6	4	3	5	2
1	0	30	5	2	2	1	3
1	0	75	4	1	2	3	1
1	1	30	6	1	6	1	1
1	0	30	6	1	4	1	2
0	1	50	3	3	6	1	3
1	1	50	4	2	5	1	2
0	1	40	4	5	1	1	1
0	1	40	1	1	1	3	2
1	0	18	2	5	2	3	1
0	0	40	3	3	6	1	5
1	0	65	6	1	3	1	1
1	0	40	5	5	3	1	2
1	0	65	3	2	6	1	2
1	1	40	1	2	6	3	4
1	0	50	2	2	6	1	2
0	1	40	3	3	2	2	1
1	1	30	6	1	4	1	2
1	0	30	2	4	6	1	2
1	0	30	5	1	3	3	1
1	1	40	4	5	1	1	2
1	0	30	4	5	3	1	2
1	1	18	4	5	6	3	2
0	1	50	5	6	1	1	2
1	0	50	5	2	3	1	1
1	0	75	5	1	1	1	1
1	1	40	5	4	2	2	1
1	0	30	5	1	1	1	2
0	1	40	2	5	6	1	3
1	0	30	6	5	3	1	2
1	1	18	5	1	6	3	1
1	1	50	5	5	2	1	2
1	0	40	6	1	3	1	1
0	0	40	2	3	6	3	2
1	0	50	5	4	3	1	1
1	0	40	6	3	5	1	1
1	1	50	5	5	1	1	5
1	0	30	6	1	3	1	4
1	1	50	5	3	4	1	1
1	1	50	5	2	6	2	1
1	0	75	2	2	6	1	1
0	0	40	3	5	2	1	4
1	1	50	4	3	5	1	1
1	1	30	2	1	1	1	2
0	1	50	3	2	2	2	1
1	1	40	5	2	6	4	1
1	0	30	5	2	6	2	1
1	0	75	5	1	2	1	1
0	0	50	5	4	1	1	2
1	1	65	6	5	1	5	2
0	0	30	5	5	6	4	2
1	0	75	6	1	5	1	2
1	0	65	6	1	5	1	2
1	1	50	3	2	2	1	1
1	0	30	6	1	3	1	2
1	0	40	6	1	4	1	2
0	1	50	4	5	1	4	3
1	1	40	3	2	5	1	2
1	0	50	5	1	6	1	1
1	0	75	4	3	3	1	1
1	1	40	3	1	6	3	5
1	0	30	2	2	2	1	3
1	0	65	5	5	6	4	1
1	0	30	2	2	6	1	2
1	0	40	6	1	3	1	2
1	1	50	3	1	6	3	2
0	1	30	4	2	6	1	2
1	0	65	5	1	6	5	2
1	1	40	5	5	2	1	1
1	1	50	3	3	5	1	1
1	0	65	5	4	6	4	2
0	1	18	3	2	6	3	2
1	0	30	6	2	3	1	1
0	1	50	2	5	1	1	2
1	0	65	5	1	5	2	1
0	1	18	1	6	6	1	1
1	1	30	3	1	1	3	2
1	1	50	2	4	6	1	1
1	0	30	5	5	4	1	1
1	0	30	5	1	3	1	2
0	1	50	3	4	2	5	4
0	1	40	4	3	6	1	5
1	0	18	4	5	1	1	1
0	1	50	3	4	3	1	5
1	0	65	3	1	6	5	1
1	0	50	1	1	3	1	2
1	0	30	6	5	3	1	2
1	0	50	5	3	6	4	2
1	0	50	4	1	5	1	1
1	0	65	3	1	3	1	1
0	1	18	2	3	5	1	2
1	1	40	5	5	2	1	2
1	1	50	5	1	2	1	1
1	1	40	5	2	3	1	2
1	1	50	5	4	3	1	2
1	0	40	5	4	1	1	1
0	1	30	2	4	1	1	3
1	1	40	5	2	6	3	2
1	0	30	6	1	3	1	4
1	0	75	4	2	6	1	4
1	0	65	5	1	5	1	1
1	1	50	4	1	1	1	1
1	1	40	1	2	1	3	2
1	0	50	2	1	6	1	1
0	0	18	2	3	6	3	2
1	0	30	5	5	4	1	2
1	1	30	6	1	3	1	2
0	1	30	1	4	6	1	3
1	0	30	4	2	5	1	1
0	1	30	2	3	2	1	2
1	1	50	5	4	3	1	1
1	1	50	5	1	6	4	2
1	1	50	3	1	3	1	2
1	1	50	5	4	6	1	2
1	0	65	2	2	3	1	2
1	0	30	6	1	3	1	4
1	0	65	6	2	2	1	1
1	0	30	5	1	1	1	1
1	0	30	3	1	1	2	2
1	0	40	6	1	4	1	1
1	0	40	6	1	4	1	2
0	1	18	2	2	3	2	2
1	0	30	6	1	4	1	2
0	0	50	4	4	6	3	2
1	1	50	3	1	6	5	2
1	1	40	2	3	6	1	1
1	1	30	5	4	6	1	1
1	1	50	2	3	3	1	3
1	0	65	2	1	3	1	1
1	0	40	5	2	1	1	1
1	0	50	2	3	3	1	2
1	1	50	6	2	6	1	2
1	0	30	6	1	3	1	2
0	0	50	4	3	5	1	4
1	0	75	5	2	6	1	2
1	0	30	6	1	3	1	2
1	0	65	5	2	5	1	1
0	0	40	6	1	3	1	1
1	0	30	5	2	6	1	4
1	0	65	5	1	2	3	2
1	0	50	3	2	5	1	2
1	0	30	5	2	5	1	4
1	0	30	6	1	4	1	2
1	0	18	6	4	3	1	2
1	0	40	6	3	3	1	2
1	1	30	4	4	4	1	2
1	1	50	5	5	3	1	2
1	1	18	5	2	6	3	5
1	1	40	5	2	3	1	2
1	1	50	5	1	2	3	1
0	1	40	2	4	6	1	4
1	1	18	5	3	3	2	2
0	1	50	2	3	1	1	2
1	1	30	3	1	5	1	2
0	1	40	2	2	6	3	2
1	0	30	6	5	4	1	1
0	1	40	3	3	6	1	1
0	0	18	2	4	6	4	4
1	0	30	6	1	3	1	2
1	1	18	5	3	6	3	2
1	1	40	5	4	1	1	2
1	1	30	6	1	3	1	4
0	1	18	2	4	2	1	2
1	0	30	6	1	3	3	2
1	1	18	4	1	5	2	2
1	1	40	6	1	2	1	1
1	0	18	4	1	2	1	2
0	0	40	4	3	6	3	2
0	1	30	2	3	6	2	2
0	0	18	4	3	6	3	4
1	0	65	3	1	5	1	1
1	0	30	6	5	1	3	2
1	0	50	5	3	2	1	2
0	1	30	5	3	6	3	2
0	1	50	5	1	6	1	2
0	1	30	1	3	6	1	3
1	0	30	4	2	6	1	1
0	1	50	4	5	1	1	2
0	0	65	4	1	2	5	2
1	0	65	5	1	2	1	1
1	1	30	5	3	3	1	2
1	0	30	6	1	3	1	2
1	0	40	5	2	5	1	1
1	1	30	1	1	1	3	1
0	0	30	3	2	6	3	2
1	0	30	6	1	3	1	5
0	1	40	4	3	6	3	1
1	0	65	3	1	2	1	1
0	1	30	2	4	2	1	2
1	0	30	5	1	6	3	1
1	1	18	5	5	3	4	2
1	1	50	1	3	6	2	3
1	0	18	5	4	2	2	1
1	1	18	5	3	4	4	2
0	1	30	3	3	5	1	1
0	1	40	4	1	1	3	3
1	1	50	2	3	3	2	1
1	1	30	6	1	4	1	2
0	0	30	3	5	3	1	2
0	0	30	4	3	3	1	2
1	1	50	3	3	3	2	2
0	0	30	6	1	4	1	4
1	1	40	3	2	6	1	2
0	1	30	3	5	2	1	1
0	1	30	5	1	6	3	2
1	0	30	4	2	6	5	5
1	1	30	4	4	2	3	1
1	0	50	2	5	3	1	4
1	1	50	3	1	3	1	2
0	1	50	3	3	3	1	2
1	0	65	5	1	5	1	1
1	0	65	4	1	6	2	2
1	0	75	2	1	3	1	1
1	0	65	2	1	6	1	2
0	0	50	2	1	1	1	2
1	0	30	6	1	4	1	4
0	1	18	3	3	6	3	2
[truncated: 3,241 more rows]

## Sheet: Labels
Labels
COVID-19 Vaccine
full
0	Not fully vaccinated
1	Fully vaccinated
Sex
female
0	Male
1	Female
Age
agegr
18	18-29
30	30-39
40	40-49
50	50-64
65	65-74
75	75+
Education
educ
1	Less than high school
2	High school
3	Some college
4	Associate
5	Bachelor
6	Graduate
Political party
party6cat
1	Strong Democrat
2	Democrat
3	Independent
4	Republican
5	Strong Republican
6	Other party
Religion
relig6cat
1	Evangelical Protestant
2	Other Protestant
3	Catholic
4	Other
5	Agnostic/Atheist
6	Nothing in particular
Race/ethnicity
raceth5cat
1	White
2	Hispanic
3	African American
4	Asian
5	Other
Main source of information about vaccines
infogroup5
1	CDC
2	Other Health
3	Employer, family, friends
4	News sources, professional organizations
5	Other
