# Supplementary material for: A comprehensive analysis of COVID-19 vaccination behavior: The influence of religion, information sources, political leanings, and demographic factors
Source: PLoS One. 2025 May 21;20(5):e0323815. doi: 10.1371/journal.pone.0323815 (PMC12094743; doi:10.1371/journal.pone.0323815)
Supplement: S3 Codes — (TXT) [file pone.0323815.s003.txt]

**************************
***COVID-19 COMMUNICATION PROJECT
**************************
***Clear memory
clear all
set more off

***Work directory
cd "[inform location of database]"

***Open data
use "PLOS_ONE_database_in_Stata.dta", clear

***Sample size
count

**************************
***Table 1. Frequency distributions
**************************
***Vaccines (2 categories: Full vs. Partial+Not Vaccinated)
tab full

***Sex
tab female

***Age
tab agegr

***Education
tab educ

***Political party
tab party6cat

***Religion
tab relig6cat

***Race/ethnicity
tab raceth5cat

***Main source of information about vaccines
tab infogroup5

**************************
***Table 1. Crosstabulations with full vs. partial+not vaccinated
**************************
***By sex  
tab female full, row chi

***By age
tab agegr full, row chi

***By education  
tab educ full, row chi

***By political party
tab party6cat full, row chi

***By religion
tab relig6cat full, row chi

***By race/ethnicity
tab raceth5cat full, row chi

***By main source of information about vaccines
tab infogroup5 full, row chi

**************************
***Table 2. Bivariate logistic models
**************************
***Sex
logistic full i.female

***Age group
logistic full ib30.agegr

***Education group
logistic full ib2.educ

***Political party
logistic full i.party6cat

***Religous group
logistic full i.relig6cat

***Race/ethnicity
logistic full i.raceth5cat

***Main source of information about vaccines
logistic full i.infogroup5

**************************
***Table 3. Multivariate logistic model
**************************
logistic full i.female ib30.agegr ib2.educ i.party6cat i.relig6cat i.raceth5cat i.infogroup5

**************************
***Table 4. Main source of information about vaccines, race/ethnicity, fully vaccinated
**************************
***Main source of information about vaccines by race/ethnicity
tab infogroup5 raceth5cat, col

***Proportion fully vaccinated by main source of information about vaccines and race/ethnicity
table infogroup5 raceth5cat, stat(mean full)

**************************
***Table 5. Interaction of race/ethnicity with main source of information about vaccines
**************************
logistic full i.female ib30.agegr ib2.educ i.party6cat i.relig6cat i.raceth5cat#i.infogroup5

**************************
***Table 6. One model for each race/ethnicity group
**************************
*White
logistic full i.female ib30.agegr ib2.educ i.party6cat i.relig6cat i.infogroup5 if raceth5cat==1

*Hispanic
logistic full i.female ib30.agegr ib2.educ i.party6cat i.relig6cat i.infogroup5 if raceth5cat==2

*African American
logistic full i.female ib30.agegr ib2.educ i.party6cat i.relig6cat i.infogroup5 if raceth5cat==3

*Asian
logistic full i.female ib30.agegr ib2.educ i.party6cat i.relig6cat i.infogroup5 if raceth5cat==4

*Other
logistic full i.female ib30.agegr ib2.educ i.party6cat i.relig6cat i.infogroup5 if raceth5cat==5
